# Supplementary material for: The Negative Impact of Sarcopenia on Hepatocellular Carcinoma Treatment Outcomes
Source: Cancers (Basel). 2024 Jun 24;16(13):2315. doi: 10.3390/cancers16132315 (PMC11240545; doi:10.3390/cancers16132315)
Supplement: Supplementary file 1 [file cancers-16-02315-s001.zip]

Archive with 1 entries (1 files):
- cancers-2974540-supplementary.pdf
